# Supplementary material for: Evaluation of mandibular functional limitation in patients with temporomandibular joint disorders and the relationship with other psychosocial factors
Source: PLoS One. 2025 Oct 24;20(10):e0334508. doi: 10.1371/journal.pone.0334508 (PMC12551859; doi:10.1371/journal.pone.0334508)
Supplement: S1 File — (XLSX) [file pone.0334508.s001.xlsx]

## Sheet: Du lieu
		1: Male, 2: Female		1 Y; 2 N	0: no pain; 1: Myalgia; 2: Arthralgia; 3: Headache/TMDs; 4: Combined	Myalgia 1: Y 2: N	Arthralgia 1: Y 2: N	Headache/TMDs 1: Y 2: K	Right Joint	Left Joint	TMJ Disorders 1 Y; 2 N	0: No, 1: DDwR, 2: DdwRwIL, 3: DDw/oRwLO, 4: DDw/oRw/oLO, 5: Degenerative joint, 6: Subluxation , 7: bilateral disorder	1	2	3	4	5	6	Iv.1	IV. BDH			1: none (0-4đ); 2: mild (5-9đ); 3: Moder (10-14đ); 4: Moder_sever (15-19đ); 5: Sereve (20-27đ)		1: none (0-4đ); 2: mild (5-9đ); 3: Moder (10-14đ); 4: Sereve (15-21đ)			1: Normal (0-16), 2: Risk (17-24), 3: High risk (25-62)		days	0: No, 1: Acute (<3 months) , 2: Chronic (>=3 months)	2	3	4	5	6	7	8	1
No	Age	Sex	PAINDISORDERS_orin	Paindisorders	paindisordersgroup	Myalgia	Arthralgia	Headache_TMDs	Right_Joint	Left_Joint	TMJ Disorders	TMJdisorder_groups	DDwR	DdwRwIL	DDw/oRwLO	DDw/oRw/oLO	Degenerative joint	Subluxation	VAS	MaxiMouthOpening	JFLS-8To	PHQ-9mean	Cate_PHQ-9	GAD-7mean	Cate_GAD-7	GCPSmean	OBCmean	Cate_OBC	PHQ-15mean	Duration of Pain	Cate_Duration of Pain	Chewing_chicken	Softfood	Drinking_Cup	Swallow	Yawn	Talk	Smile	Tough_food
1	23	2	13	1	4	1	1	2	3	0	1	3	2	2	1	2	2	2	6.79	26	22	2	1	1	1	2	14	1	3	30	1	7	0	0	0	7	0	0	8
2	19	2	145	1	4	1	1	1	4	0	1	4	2	2	2	1	2	2	7.79	25	21	3	1	5	2	2	14	1	8	14	1	6	0	0	0	5	3	0	7
3	34	2	3	1	2	2	1	2	3	0	1	3	2	2	1	2	2	2	6.62	30	26	2	1	4	1	2	14	1	2	365	2	8	0	0	0	4	0	4	10
4	34	2	135	1	4	1	1	1	3	0	1	3	2	2	1	2	2	2	7.01	20	26	6	2	2	1	2	13	1	5	14	1	5	2	6	0	6	0	2	5
5	42	1	14	1	4	1	1	2	0	3	1	3	2	2	1	2	2	2	5.27	25	12	0	1	0	1	2	6	1	0	120	2	7	0	0	0	0	0	0	5
6	31	2	14	1	4	1	1	2	0	3	1	3	2	2	1	2	2	2	6.3	25	44	0	1	1	1	2	12	1	3	180	2	8	2	8	0	8	5	5	8
7	30	2	145	1	4	1	1	1	0	2	1	2	2	1	2	2	2	2	5.24	32	25	5	2	11	3	2	14	1	5	30	1	5	2	3	0	6	0	0	9
8	25	2	13	1	4	1	1	2	3	4	1	7	2	2	1	1	2	2	5.16	26	34	12	3	12	3	2	14	1	6	180	2	7	2	6	0	4	4	3	8
9	27	2	4	1	2	2	1	2	0	5	1	5	2	2	2	2	1	2	3.32	41	18	1	1	0	1	1	17	2	0	730	2	2	0	0	0	7	4	0	5
10	34	1	0	2	0	2	2	2	0	1	1	1	1	2	2	2	2	2	0	42	3	3	1	4	1	0	15	1	3	0	0	1	0	0	0	0	0	0	2
11	15	1	4	1	2	2	1	2	1	3	1	7	1	2	1	2	2	2	4.42	36	21	4	1	7	2	2	17	2	3	60	1	9	0	0	0	5	0	0	7
12	17	2	14	1	4	1	1	2	0	1	1	1	1	2	2	2	2	2	5.08	45	8	10	3	7	2	1	19	2	3	20	1	0	0	0	0	3	0	2	3
13	21	1	13	1	4	1	1	2	2	0	1	2	2	1	2	2	2	2	5.6	25	16	1	1	1	1	2	20	2	2	7	1	5	1	1	0	1	0	0	8
14	45	2	145	1	4	1	1	1	0	0	2	0	2	2	2	2	2	2	7.42	41	19	9	2	7	2	3	31	3	6	365	2	6	0	0	0	3	4	2	4
15	28	2	1	1	1	1	2	2	1	1	1	7	1	2	2	2	2	2	7.3	40	36	12	3	4	1	2	10	1	3	60	1	6	0	0	0	8	8	6	8
16	39	2	134	1	4	1	1	2	5	5	1	7	2	2	2	2	1	2	5.06	41	26	7	2	10	3	2	14	1	5	14	1	6	2	3	0	7	0	0	8
17	22	2	13	1	4	1	1	2	3	0	1	3	2	2	1	2	2	2	7.44	22	27	0	1	0	1	2	18	2	9	120	2	2	1	0	0	7	1	7	9
18	59	2	135	1	4	1	1	1	2	0	1	2	2	1	2	2	2	2	8.13	35	31	12	3	10	3	2	17	2	18	45	1	9	1	0	3	7	1	1	9
19	27	2	14	1	4	1	1	2	3	3	1	7	2	2	1	2	2	2	7.73	24	36	14	3	10	3	2	39	3	10	365	2	8	0	4	2	9	4	2	7
20	26	2	3	1	2	2	1	2	3	0	1	3	2	2	1	2	2	2	4.9	22	12	1	1	0	1	1	17	2	9	3	1	4	0	0	0	3	0	0	5
21	19	1	1	1	1	1	2	2	1	0	1	1	1	2	2	2	2	2	2.37	40	5	0	1	1	1	1	2	1	3	30	1	1	0	0	0	2	0	0	2
22	36	2	1345	1	4	1	1	1	3	3	1	7	2	2	1	2	2	2	6.54	21	18	3	1	6	2	3	17	2	7	180	2	6	0	0	0	2	2	0	8
23	23	2	13	1	4	1	1	2	2	0	1	2	2	1	2	2	2	2	5.11	20	29	1	1	0	1	1	30	3	4	7	1	6	4	4	0	6	1	2	6
24	26	2	0	2	0	2	2	2	6	6	1	7	2	2	2	2	2	1	3.59	30	6	0	1	0	1	1	27	3	3	0	0	0	0	0	0	5	0	0	1
25	30	2	134	1	4	1	1	2	1	3	1	7	1	2	1	2	2	2	3.94	25	19	8	2	7	2	1	24	2	5	730	2	5	0	0	0	7	0	0	7
26	22	2	14	1	4	1	1	2	3	3	1	7	2	2	1	2	2	2	7.95	30	41	5	2	7	2	3	48	3	7	20	1	5	4	4	5	7	5	6	5
27	52	2	1	1	1	1	2	2	0	0	2	0	2	2	2	2	2	2	6.02	25	21	3	1	5	2	2	12	1	9	120	2	5	1	3	1	4	1	0	6
28	42	2	4	1	2	2	1	2	1	5	1	7	1	2	2	2	1	2	5.03	30	30	2	1	2	1	2	7	1	5	15	1	7	2	6	0	4	3	1	7
29	18	1	13	1	4	1	1	2	3	0	1	3	2	2	1	2	2	2	5.51	30	39	16	4	8	2	2	28	3	8	180	2	10	0	3	0	8	0	8	10
30	16	1	0	2	0	2	2	2	1	0	1	1	1	2	2	2	2	2	0	45	3	3	1	3	1	0	7	1	0	0	0	1	0	0	0	0	0	0	2
31	16	2	14	1	4	1	1	2	0	3	1	3	2	2	1	2	2	2	5.55	30	14	0	1	0	1	2	21	2	4	180	2	3	0	0	0	5	1	0	5
32	26	2	13	1	4	1	1	2	3	0	1	3	2	2	1	2	2	2	7.65	25	20	4	1	3	1	2	20	2	5	365	2	6	0	0	0	4	2	2	6
33	37	1	135	1	4	1	1	1	2	0	1	2	2	1	2	2	2	2	7.64	35	80	27	5	21	4	4	29	3	6	28	1	10	10	10	10	10	10	10	10
34	35	2	3	1	2	2	1	2	3	4	1	7	2	2	1	1	2	2	7.3	15	43	19	4	20	4	3	51	3	9	180	2	10	1	3	1	8	5	5	10
35	27	2	134	1	4	1	1	2	3	3	1	7	2	2	1	2	2	2	7.89	23	32	2	1	3	1	2	36	3	4	365	2	8	3	3	0	9	0	0	9
36	38	2	14	1	4	1	1	2	0	3	1	3	2	2	1	2	2	2	5.25	30	23	9	2	12	3	2	13	1	3	365	2	5	1	2	0	5	5	0	5
37	23	2	13	1	4	1	1	2	2	0	1	2	2	1	2	2	2	2	6.87	30	41	9	2	11	3	2	23	2	6	14	1	8	3	7	2	8	2	2	9
38	41	2	13	1	4	1	1	2	3	0	1	3	2	2	1	2	2	2	7.06	18	34	0	1	0	1	2	2	1	3	3	1	8	2	3	2	7	2	2	8
39	22	2	135	1	4	1	1	1	2	2	1	7	2	1	2	2	2	2	5.97	27	23	2	1	4	1	2	6	1	2	30	1	5	2	3	0	5	0	0	8
40	20	2	14	1	4	1	1	2	2	2	1	7	2	1	2	2	2	2	3.84	35	16	0	1	2	1	2	17	2	4	7	1	0	0	0	0	7	0	2	7
41	28	2	34	1	4	2	1	2	5	5	1	7	2	2	2	2	1	2	5.98	25	35	5	2	0	1	2	17	2	9	240	2	6	2	0	0	8	5	5	9
42	29	2	34	1	4	2	1	2	3	3	1	7	2	2	1	2	2	2	5.75	22	15	1	1	0	1	1	20	2	2	365	2	5	0	0	0	3	0	0	7
43	56	1	34	1	4	2	1	2	3	3	1	7	2	2	1	2	2	2	6.52	20	32	7	2	10	3	2	10	1	2	60	1	7	2	4	0	8	1	1	9
44	58	2	14	1	4	1	1	2	4	5	1	7	2	2	2	1	1	2	6.5	30	25	5	2	3	1	2	17	2	5	1095	2	7	2	1	0	5	3	0	7
45	37	2	14	1	4	1	1	2	0	1	1	1	1	2	2	2	2	2	6.44	41	18	4	1	10	3	3	34	3	10	90	1	5	2	0	6	0	0	0	5
46	19	2	135	1	4	1	1	1	3	2	1	7	2	1	1	2	2	2	5.51	25	30	11	3	12	3	2	13	1	8	60	1	7	3	4	0	7	0	0	9
47	22	2	13	1	4	1	1	2	3	0	1	3	2	2	1	2	2	2	4.77	21	32	0	1	0	1	2	16	1	8	240	2	6	4	4	0	9	0	0	9
48	22	2	3	1	2	2	1	2	0	0	2	0	2	2	2	2	2	2	5.54	41	20	3	1	5	2	2	8	1	4	14	1	5	1	2	0	5	0	0	7
49	21	2	4	1	2	2	1	2	5	5	1	7	2	2	2	2	1	2	4.3	38	20	4	1	7	2	1	10	1	5	120	2	4	1	3	0	5	0	0	7
50	39	2	14	1	4	1	1	2	0	1	1	1	1	2	2	2	2	2	4.48	45	17	4	1	12	3	1	11	1	4	60	1	4	1	2	0	4	0	0	6
51	25	2	135	1	4	1	1	1	2	2	1	7	2	1	2	2	2	2	6.34	35	42	3	1	1	1	2	12	1	10	1095	2	7	0	5	2	8	6	6	8
52	42	2	145	1	4	1	1	1	1	3	1	7	1	2	1	2	2	2	5.91	22	34	7	2	10	3	2	20	2	17	150	2	8	4	3	0	10	0	0	9
53	24	2	1345	1	4	1	1	1	3	3	1	7	2	2	1	2	2	2	6.38	25	38	3	1	10	3	2	19	2	6	365	2	8	3	6	0	9	1	2	9
54	34	1	145	1	4	1	1	1	0	0	2	0	2	2	2	2	2	2	7.7	20	38	0	1	3	1	2	26	3	1	30	1	6	0	3	0	8	5	6	10
55	39	2	1	1	1	1	2	2	2	0	1	2	2	1	2	2	2	2	3.79	22	35	0	1	0	1	1	7	1	11	9	1	10	0	3	3	3	3	3	10
56	37	2	1	1	1	1	2	2	1	0	1	1	1	2	2	2	2	2	5.46	40	15	9	2	4	1	2	8	1	6	7	1	2	0	0	0	7	0	0	6
57	29	2	14	1	4	1	1	2	0	2	1	2	2	1	2	2	2	2	6.62	33	34	6	2	8	2	2	22	2	6	4	1	4	2	2	2	8	2	5	9
58	60	1	13	1	4	1	1	2	0	0	2	0	2	2	2	2	2	2	5.69	35	30	6	2	3	1	2	7	1	3	20	1	9	5	0	0	5	0	2	9
59	31	1	14	1	4	1	1	2	0	0	2	0	2	2	2	2	2	2	5.45	30	15	5	2	5	2	1	14	1	6	30	1	3	1	1	1	2	1	1	5
60	46	2	135	1	4	1	1	1	2	0	1	2	2	1	2	2	2	2	6.43	27	23	0	1	2	1	3	15	1	5	60	1	9	0	0	0	7	0	0	7
61	24	1	13	1	4	1	1	2	2	0	1	2	2	1	2	2	2	2	5.94	30	21	0	1	0	1	2	24	2	0	20	1	6	0	0	0	7	0	0	8
62	22	2	1345	1	4	1	1	1	2	0	1	2	2	1	2	2	2	2	6.73	35	13	7	2	4	1	2	20	2	3	90	1	6	0	0	0	0	0	0	7
63	29	1	1	1	1	1	2	2	0	0	2	0	2	2	2	2	2	2	4.82	25	28	3	1	3	1	1	12	1	3	10	1	4	1	6	0	5	3	3	6
64	27	2	14	1	4	1	1	2	0	2	1	2	2	1	2	2	2	2	7.78	33	12	2	1	1	1	2	13	1	4	30	1	3	0	3	0	3	0	0	3
65	47	1	14	1	4	1	1	2	0	0	2	0	2	2	2	2	2	2	5.89	30	13	2	1	1	1	1	13	1	5	5	1	5	0	0	0	3	0	0	5
66	29	1	13	1	4	1	1	2	0	0	2	0	2	2	2	2	2	2	5.24	30	25	0	1	0	1	2	16	1	3	5	1	4	5	0	0	5	3	3	5
67	23	1	14	1	4	1	1	2	1	2	1	7	1	1	2	2	2	2	5.04	35	21	4	1	0	1	2	25	3	3	30	1	6	0	0	0	3	3	3	6
68	26	2	15	1	4	1	2	1	1	1	1	7	1	2	2	2	2	2	5.38	40	15	3	1	4	1	2	19	2	6	30	1	3	0	0	0	5	2	2	3
69	23	2	1	1	1	1	2	2	0	0	2	0	2	2	2	2	2	2	5.56	21	9	2	1	2	1	1	12	1	7	6	1	2	0	0	0	1	0	2	4
70	19	1	14	1	4	1	1	2	0	0	2	0	2	2	2	2	2	2	5.33	30	21	5	2	8	2	2	11	1	3	14	1	5	2	3	0	5	0	0	6
71	20	2	1	1	1	1	2	2	0	2	1	2	2	1	2	2	2	2	5.7	30	23	4	1	5	2	2	23	2	6	14	1	7	2	4	0	3	0	0	7
72	18	2	13	1	4	1	1	2	1	1	1	7	1	2	2	2	2	2	4.2	41	15	1	1	0	1	1	28	3	3	40	1	2	1	3	0	5	0	0	4
73	34	2	14	1	4	1	1	2	1	2	1	7	1	1	2	2	2	2	4.26	33	27	0	1	8	2	2	23	2	1	60	1	5	0	0	5	9	0	4	4
74	16	1	13	1	4	1	1	2	3	2	1	7	2	1	1	2	2	2	5.38	20	29	6	2	7	2	2	32	3	2	14	1	6	4	5	0	4	2	1	7
75	33	2	1	1	1	1	2	2	0	0	2	0	2	2	2	2	2	2	4.92	30	14	0	1	0	1	1	21	2	0	30	1	4	0	0	0	2	0	0	8
76	26	2	13	1	4	1	1	2	1	0	1	1	1	2	2	2	2	2	4.73	40	15	7	2	7	2	1	20	2	8	60	1	4	3	0	0	2	0	0	6
77	34	2	1	1	1	1	2	2	2	1	1	7	1	1	2	2	2	2	6.52	38	26	3	1	4	1	2	12	1	3	10	1	6	3	2	0	6	1	1	7
78	24	2	1	1	1	1	2	2	0	0	2	0	2	2	2	2	2	2	4.67	35	9	0	1	0	1	1	16	1	2	30	1	4	0	0	0	1	0	0	4
79	22	2	14	1	4	1	1	2	0	2	1	2	2	1	2	2	2	2	6.6	34	16	3	1	0	1	2	21	2	2	75	1	6	0	0	0	2	0	0	8
80	42	2	14	1	4	1	1	2	1	1	1	7	1	2	2	2	2	2	6.59	45	23	9	2	2	1	2	19	2	11	50	1	7	0	0	0	0	3	3	10
81	57	1	13	1	4	1	1	2	2	0	1	2	2	1	2	2	2	2	6.82	15	45	0	1	1	1	2	18	2	5	7	1	7	3	7	0	7	7	7	7
82	16	2	14	1	4	1	1	2	0	2	1	2	2	1	2	2	2	2	5.55	20	12	9	2	11	3	1	29	3	5	80	1	4	0	2	0	1	0	0	5
83	22	2	14	1	4	1	1	2	0	2	1	2	2	1	2	2	2	2	5.4	30	22	0	1	0	1	1	23	2	3	3	1	4	0	0	3	6	0	3	6
84	22	2	145	1	4	1	1	1	1	2	1	7	1	1	2	2	2	2	7.14	30	10	5	2	1	1	2	22	2	3	60	1	2	0	0	0	4	0	0	4
85	17	2	134	1	4	1	1	2	0	2	1	2	2	1	2	2	2	2	7.21	15	52	15	4	9	2	4	21	2	16	80	1	7	0	8	0	9	9	9	10
86	16	1	1	1	1	1	2	2	0	2	1	2	2	1	2	2	2	2	7.55	30	15	5	2	3	1	2	15	1	4	60	1	4	2	0	0	3	0	0	6
87	16	2	14	1	4	1	1	2	1	2	1	7	1	1	2	2	2	2	6.59	30	11	4	1	4	1	1	27	3	3	10	1	3	0	0	0	4	1	0	3
88	21	2	14	1	4	1	1	2	0	2	1	2	2	1	2	2	2	2	5.28	25	12	0	1	0	1	2	29	3	2	20	1	4	0	0	0	3	1	0	4
89	38	2	1	1	1	1	2	2	0	0	2	0	2	2	2	2	2	2	4.66	35	12	1	1	9	2	2	17	2	4	60	1	4	1	0	0	2	0	0	5
90	34	2	14	1	4	1	1	2	0	2	1	2	2	1	2	2	2	2	5.59	35	38	2	1	6	2	2	17	2	6	30	1	8	2	1	1	8	6	4	8
91	24	1	134	1	4	1	1	2	0	0	2	0	2	2	2	2	2	2	7.41	35	52	20	5	17	4	4	34	3	15	50	1	9	0	0	3	10	10	10	10
92	51	2	15	1	4	1	2	1	0	0	2	0	2	2	2	2	2	2	6.39	25	29	22	5	20	4	3	41	3	8	30	1	4	0	2	5	0	3	5	10
93	35	2	1345	1	4	1	1	1	1	0	1	1	1	2	2	2	2	2	5.75	40	15	8	2	10	3	2	35	3	7	3	1	5	0	0	0	5	0	0	5
94	34	1	13	1	4	1	1	2	0	1	1	1	1	2	2	2	2	2	6.51	40	40	12	3	15	4	3	26	3	3	15	1	8	8	0	0	8	8	0	8
95	36	2	15	1	4	1	2	1	2	0	1	2	2	1	2	2	2	2	4.69	30	15	1	1	1	1	1	18	2	11	30	1	3	0	0	0	6	0	0	6
96	18	2	13	1	4	1	1	2	2	1	1	7	1	1	2	2	2	2	6.34	25	43	2	1	0	1	1	20	2	4	30	1	10	6	3	5	5	5	5	4
97	32	2	15	1	4	1	2	1	0	0	2	0	2	2	2	2	2	2	5.77	30	23	3	1	5	2	2	22	2	9	80	1	7	0	0	0	3	3	3	7
98	38	2	1	1	1	1	2	2	2	1	1	7	1	1	2	2	2	2	5.7	25	14	2	1	8	2	2	15	1	6	30	1	3	0	0	0	4	0	0	7
99	23	2	1	1	1	1	2	2	2	0	1	2	2	1	2	2	2	2	5.08	32	9	4	1	5	2	2	45	3	10	80	1	2	0	0	0	2	0	0	5
100	48	1	14	1	4	1	1	2	0	0	2	0	2	2	2	2	2	2	5.16	20	12	8	2	4	1	1	11	1	7	45	1	4	0	0	0	3	0	0	5
101	69	1	13	1	4	1	1	2	1	0	1	1	1	2	2	2	2	2	6.13	40	53	4	1	7	2	2	8	1	12	20	1	8	5	5	8	9	5	5	8
102	26	1	14	1	4	1	1	2	0	2	1	2	2	1	2	2	2	2	2.79	30	9	1	1	5	2	1	19	2	1	60	1	0	0	2	0	3	0	0	4
103	37	1	14	1	4	1	1	2	0	0	2	0	2	2	2	2	2	2	4.35	30	12	3	1	4	1	2	12	1	2	30	1	1	0	0	0	5	0	1	5
104	62	2	1	1	1	1	2	2	2	0	1	2	2	1	2	2	2	2	6.03	25	20	8	2	11	3	2	12	1	11	85	1	7	1	0	0	2	1	0	9
105	36	2	14	1	4	1	1	2	0	0	2	0	2	2	2	2	2	2	5.67	35	11	4	1	2	1	2	15	1	8	60	1	3	0	0	0	4	0	0	4
106	16	1	14	1	4	1	1	2	1	2	1	7	1	1	2	2	2	2	4.78	30	12	1	1	0	1	1	27	3	1	14	1	4	0	0	0	3	0	0	5
107	25	1	13	1	4	1	1	2	2	1	1	7	1	1	2	2	2	2	5.09	22	31	2	1	1	1	2	22	2	2	7	1	5	3	0	0	10	5	0	8
108	45	1	134	1	4	1	1	2	0	0	2	0	2	2	2	2	2	2	8.32	25	40	5	2	0	1	1	10	1	5	30	1	10	8	2	0	10	0	0	10
109	38	2	1	1	1	1	2	2	0	2	1	2	2	1	2	2	2	2	6.06	25	25	7	2	3	1	3	22	2	5	85	1	6	6	0	0	7	0	0	6
110	64	1	13	1	4	1	1	2	0	0	2	0	2	2	2	2	2	2	7.87	30	46	0	1	6	2	2	17	2	7	30	1	9	5	8	6	9	0	0	9
111	30	2	134	1	4	1	1	2	0	2	1	2	2	1	2	2	2	2	8.33	35	43	7	2	3	1	3	17	2	6	5	1	9	8	2	2	4	2	7	9
112	23	2	13	1	4	1	1	2	0	2	1	2	2	1	2	2	2	2	7.4	20	20	5	2	1	1	2	27	3	5	10	1	4	0	0	0	5	2	2	7
113	20	1	1	1	1	1	2	2	0	0	2	0	2	2	2	2	2	2	5.41	25	29	5	2	5	2	1	27	3	5	20	1	5	4	4	1	5	1	3	6
114	27	2	14	1	4	1	1	2	0	3	1	3	2	2	1	2	2	2	6.1	25	22	5	2	8	2	2	13	1	9	85	1	5	0	0	0	6	2	1	8
115	32	1	1	1	1	1	2	2	0	0	2	0	2	2	2	2	2	2	5.38	40	8	0	1	11	3	1	16	1	0	30	1	2	0	0	0	3	0	0	3
116	17	1	1	1	1	1	2	2	0	0	2	0	2	2	2	2	2	2	5.8	40	20	0	1	1	1	2	16	1	1	7	1	5	0	2	0	2	0	3	8
117	59	2	1	1	1	1	2	2	4	1	1	7	1	2	2	1	2	2	4.93	40	13	0	1	10	3	1	6	1	7	14	1	2	0	0	0	2	0	0	9
118	44	2	145	1	4	1	1	1	0	0	2	0	2	2	2	2	2	2	5.34	30	14	7	2	12	3	2	7	1	8	21	1	3	0	2	0	6	0	0	3
119	16	2	1	1	1	1	2	2	0	4	1	4	2	2	2	1	2	2	4.37	40	17	9	2	7	2	1	22	2	2	2	1	5	2	1	0	4	0	0	5
120	23	1	1	1	1	1	2	2	0	0	2	0	2	2	2	2	2	2	5.6	20	36	6	2	2	1	3	7	1	8	2	1	8	3	3	3	8	3	0	8
